# Supplementary material for: Two-Year Follow-Up Study of Patients with Neovascular Age-Related Macular Degeneration Undergoing Anti-VEGF Treatment during the COVID-19 Pandemic
Source: J Clin Med. 2024 Feb 1;13(3):867. doi: 10.3390/jcm13030867 (PMC10856664; doi:10.3390/jcm13030867)
Supplement: Supplementary file 1 [file jcm-13-00867-s001.zip]

Archive with 1 entries (1 files):
- jcm-2830684-supplementary.pdf
